# Supplementary material for: Virological Sampling of Inaccessible Wildlife with Drones
Source: Viruses. 2018 Jun 2;10(6):300. doi: 10.3390/v10060300 (PMC6024715; doi:10.3390/v10060300)
Supplement: Supplementary file 1 [file viruses-10-00300-s001.zip]

Archive with 1 entries (1 files):
- viruses-309355-supplementary.mp4
